# Supplementary material for: Evaluation of ‘In-Parlour Scoring’ (IPS) to Detect Lameness in Dairy Cows during Milking
Source: Animals (Basel). 2024 Oct 5;14(19):2870. doi: 10.3390/ani14192870 (PMC11482633; doi:10.3390/ani14192870)
Supplement: Supplementary file 1 [file animals-14-02870-s001.zip]

Archive with 1 entries (1 files):
- animals-3190426-supplementary.pdf
